# Supplementary material for: Perceptions of friendship, peers and influence on adolescent smoking according to tobacco control context: a systematic review and meta-ethnography of qualitative research
Source: BMC Public Health. 2023 Mar 3;23:424. doi: 10.1186/s12889-022-14727-z (PMC9983235; doi:10.1186/s12889-022-14727-z)
Supplement: Supplementary file 3 — Additional file 3. Contribution of each study to themes. [file 12889_2022_14727_MOESM3_ESM.xlsx]

## Sheet: Quality assessments
Study (author and year)	Reviewer	1 Were steps taken to increase rigour in the sampling? Consider whether: *the sampling strategy was appropriate to the questions posed in the study (e.g. was the strategy well reasoned and justified?); *attempts were made to obtain a diverse sample of the population in question (think about who might have been excluded; who may have had a different perspective to offer); *characteristics of the s…	2 Were steps taken to increase rigour in the data collected? Consider whether: *data collection tools were piloted/(and if quantitative) validated; *(if qualitative) data collection was comprehensive, flexible and/or sensitive enough to provide a complete and/or vivid and rich description of people’s perspectives and experiences (e.g. did the researchers spend sufficient time at the site/with par…	3 Were steps taken to increase rigour in the analysis of the data? Consider whether: * data analysis methods were systematic (e.g. was a method described/can a method be discerned?); *diversity in perspective was explored; * (if qualitative) the analysis was balanced in the extent to which it was guided by preconceptions or by the data); *the analysis sought to rule out alternative explanations f…	4 Were the findings of the study grounded in/ supported by the data? Consider whether: *enough data are presented to show how the authors arrived at their findings; *the data presented fit the interpretation/support claims about patterns in data; *the data presented illuminate/illustrate the findings; *(for qualitative studies) quotes are numbered or otherwise identified and the reader can see th…	5 Please rate the findings of the study in terms of their breadth and depth. Consider whether: (NB: it may be helpful to consider ‘breadth’ as the extent of description and ‘depth’ as the extent to which data has been transformed/analysed); *a range of issues are covered; * the perspectives of participants are fully explored in terms of breadth (contrast of two or more perspectives) and depth (in…	6 To what extent does the study privilege the perspectives and experiences of children? Consider: * whether there was a balance between open-ended and fixed response options; *whether children were involved in designing the research; * whether there was a balance between the use of an a priori coding framework and induction in the analysis; *the position of the researchers (did they consider it i…	7 Overall, what weight would you assign to this study in terms of the reliability/trustworthiness of its findings? Guidance: Think (mainly) about the answers you have given to questions 1 to 4 above.	Conflict?	Final decision
Amos et al. (2006)	HL	Yes several steps were taken	Yes- several steps were taken	Yes- a fairly thorough attempt was made	Good grounding/support	Good/fair breadth and depth	A lot	High	No	HIGH
	CD	Yes several steps were taken	Yes- several steps were taken	Yes- a fairly thorough attempt was made	Good grounding/support	Good/fair breadth and depth	A lot	High	No
Arora et al. (2010)	HL	Yes several steps were taken	Yes- several steps were taken	Yes- several steps were taken	Good grounding/support	Good/fair breadth and depth	A lot	High	Yes	MEDIUM
	CD	Yes- a few steps were taken	Yes- several steps were taken	Yes- minimal few steps were taken	Fair grounding/support	Good/fair breadth but very little depth	Somewhat	Medium	Yes
Baheiraei et al. (2017)	HL	No- not at all/not stated/can't tell	Yes- several steps were taken	Yes- several steps were taken	Good grounding/support	Good/fair breadth and depth	Somewhat	Medium	No	MEDIUM
	CD	No- not at all/not stated/can't tell	Yes- several steps were taken	Yes- several steps were taken	Good grounding/support	Good/fair breadth and depth	Somewhat	Medium	No
Baillie et al. (2005)	HL	Yes a fairly thorough attempt was made	Yes- several steps were taken	Yes- a fairly thorough attempt was made	Good grounding/support	Good/fair breadth and depth	A lot	High	No	HIGH
	CD	Yes a fairly thorough attempt was made	Yes- several steps were taken	Yes- a fairly thorough attempt was made	Good grounding/support	Good/fair breadth and depth	A lot	High	No
Craciun et al. (2008)	HL	No- not at all/not stated/can't tell	Yes- several steps were taken	Yes- minimal few steps were taken	Fair grounding/support	Good/fair breadth but very little depth	Somewhat	Low	Yes	LOW
	CD	No- not at all/not stated/can't tell	Yes- several steps were taken	Yes- minimal few steps were taken	Fair grounding/support	Good/fair breadth but very little depth	Somewhat	Medium	Yes
Denscombe et al. (2001)	HL	Yes- a few steps were taken	Yes- several steps were taken	Yes- several steps were taken	Good grounding/support	Good/fair breadth and depth	A lot	High	No	HIGH
	CD	Yes- a few steps were taken	Yes- several steps were taken	Yes- several steps were taken	Good grounding/support	Good/fair breadth and depth	A lot	High	No
Denscombe et al. (2001b)	HL	Yes- a few steps were taken	Yes- several steps were taken	Yes- several steps were taken	Good grounding/support	Good/fair breadth and depth	A lot	High	No	HIGH
	CD	Yes- a few steps were taken	Yes- several steps were taken	Yes- several steps were taken	Good grounding/support	Good/fair breadth and depth	A lot	High	No
Dijk et al. (2006)	HL	Yes several steps were taken	Yes- a fairly thorough attempt was made	Yes- several steps were taken	Fair grounding/support	Good/fair breadth and depth	Somewhat	Medium	Yes	MEDIUM
	CD	Yes several steps were taken	Yes- a fairly thorough attempt was made	Yes- several steps were taken	Good grounding/support	Good/fair breadth and depth	A lot	High	Yes
El Kazdouh et al. (2018)	HL	Yes a fairly thorough attempt was made	Yes- a fairly thorough attempt was made	Yes- several steps were taken	Good grounding/support	Good/fair breadth and depth	A lot	High	No	HIGH
	CD	Yes a fairly thorough attempt was made	Yes- a fairly thorough attempt was made	Yes- a fairly thorough attempt was made	Good grounding/support	Good/fair breadth and depth	A lot	High	No
Fithria et al. (2022)	HL	Yes- a few steps were taken	Yes- minimal few steps were taken	Yes- minimal few steps were taken	Fair grounding/support	Limited breadth or depth	A little	Low	No	LOW
	CD	Yes- a few steps were taken	Yes- several steps were taken	Yes- minimal few steps were taken	Fair grounding/support	Limited breadth or depth	A little	Low	No
Fraga et al. (2011)	HL	Yes several steps were taken	Yes- minimal few steps were taken	Yes- minimal few steps were taken	Limited grounding/support	Good/fair breadth but very little depth	Somewhat	Low	Yes	LOW
	CD	Yes- a few steps were taken	Yes- several steps were taken	Yes- several steps were taken	Good grounding/support	Good/fair breadth but very little depth	Somewhat	Medium	Yes
Haines et al. (2009)	HL	Yes- a few steps were taken	Yes- minimal few steps were taken	Yes- several steps were taken	Good grounding/support	Good/fair breadth and depth	Somewhat	Medium	No	MEDIUM
	CD	Yes- a few steps were taken	Yes- several steps were taken	Yes- minimal few steps were taken	Good grounding/support	Good/fair breadth and depth	Somewhat	Medium	No
Hong et al. (2015)	HL	Yes- a few steps were taken	Yes- a fairly thorough attempt was made	Yes- a fairly thorough attempt was made	Good grounding/support	Good/fair breadth and depth	A lot	Medium	No	MEDIUM
	CD	Yes- a few steps were taken	Yes- a fairly thorough attempt was made	Yes- a fairly thorough attempt was made	Good grounding/support	Good/fair breadth and depth	A lot	Medium	No
Ioannou et al. (2010)	HL	Yes- a few steps were taken	Yes- minimal few steps were taken	Yes- minimal few steps were taken	Good grounding/support	Good/fair breadth and depth	A lot	Medium	No	MEDIUM
	CD	Yes- a few steps were taken	Yes- several steps were taken	Yes- minimal few steps were taken	Good grounding/support	Good/fair breadth and depth	A lot	Medium	No
Jafari et al. (2022)	HL	Yes several steps were taken	Yes- a fairly thorough attempt was made	Yes- several steps were taken	Fair grounding/support	Good/fair breadth but very little depth	A little	Medium	No	MEDIUM
	CD	Yes several steps were taken	Yes- several steps were taken	Yes- several steps were taken	Good grounding/support	Good/fair breadth but very little depth	A little	Medium	No
Johnson et al. (2003)	HL	Yes several steps were taken	Yes- several steps were taken	Yes- several steps were taken	Good grounding/support	Good/fair breadth and depth	A lot	High	No	HIGH
	CD	Yes a fairly thorough attempt was made	Yes- a fairly thorough attempt was made	Yes- several steps were taken	Good grounding/support	Good/fair breadth and depth	A lot	High	No
Lewis et al. (2003)	HL	Yes several steps were taken	Yes- a fairly thorough attempt was made	Yes- several steps were taken	Good grounding/support	Good/fair breadth and depth	A lot	High	No	HIGH
	CD	Yes several steps were taken	Yes- a fairly thorough attempt was made	Yes- several steps were taken	Good grounding/support	Good/fair breadth and depth	A lot	High	No
Milton et al. (2008)	HL	Yes a fairly thorough attempt was made	Yes- a fairly thorough attempt was made	Yes- a fairly thorough attempt was made	Good grounding/support	Good/fair breadth and depth	A lot	High	No	HIGH
	CD	Yes a fairly thorough attempt was made	Yes- a fairly thorough attempt was made	Yes- a fairly thorough attempt was made	Good grounding/support	Good/fair breadth and depth	A lot	High	No
Mishra et al. (2005)	HL	Yes a fairly thorough attempt was made	Yes- several steps were taken	Yes- several steps were taken	Good grounding/support	Good/fair breadth and depth	Somewhat	High	No	HIGH
	CD	Yes a fairly thorough attempt was made	Yes- several steps were taken	Yes- several steps were taken	Good grounding/support	Good/fair breadth and depth	Somewhat	High	No
Mitschke et al. (2008)	HL	Yes a fairly thorough attempt was made	Yes- several steps were taken	Yes- several steps were taken	Limited grounding/support	Limited breadth or depth	Somewhat	Medium	Yes	MEDIUM
	CD	Yes a fairly thorough attempt was made	Yes- several steps were taken	Yes- a fairly thorough attempt was made	Good grounding/support	Good/fair breadth and depth	Somewhat	High	Yes
Mutaz et al. (2020)	HL	Yes- a few steps were taken	Yes- a fairly thorough attempt was made	Yes- a fairly thorough attempt was made	Fair grounding/support	Good/fair breadth but very little depth	Somewhat	Medium	No	MEDIUM
	CD	Yes- a few steps were taken	Yes- a fairly thorough attempt was made	Yes- several steps were taken	Fair grounding/support	Limited breadth or depth	Somewhat	Medium	No
Niknami et al. (2008)	HL	Yes several steps were taken	Yes- a fairly thorough attempt was made	Yes- a fairly thorough attempt was made	Good grounding/support	Good/fair breadth and depth	A lot	High	Yes	HIGH
	CD	Yes- a few steps were taken	Yes- a fairly thorough attempt was made	Yes- a fairly thorough attempt was made	Good grounding/support	Good/fair breadth and depth	A lot	Medium	Yes
Nwafor et al. (2012)	HL	Yes- a few steps were taken	Yes- minimal few steps were taken	No- not at all/not stated/can't tell	Limited grounding/support	Limited breadth or depth	Somewhat	Low	No	LOW
	CD	Yes- a few steps were taken	Yes- minimal few steps were taken	No- not at all/not stated/can't tell	Limited grounding/support	Limited breadth or depth	Somewhat	Low	No
Perez-Milena et al. (2012)	HL	Yes several steps were taken	Yes- several steps were taken	Yes- several steps were taken	Limited grounding/support	Good/fair breadth but very little depth	Somewhat	Medium	No	MEDIUM
	CD	Yes several steps were taken	Yes- several steps were taken	Yes- several steps were taken	Limited grounding/support	Good/fair breadth but very little depth	Somewhat	Medium	No
Peterson et al. (2019)	HL	Yes- a few steps were taken	Yes- several steps were taken	Yes- minimal few steps were taken	Good grounding/support	Good/fair breadth and depth	Somewhat	Medium	No	MEDIUM
	CD	Yes several steps were taken	Yes- several steps were taken	Yes- minimal few steps were taken	Good grounding/support	Good/fair breadth and depth	Somewhat	Medium	No
Plano Clark et al. (2002)	HL	Yes a fairly thorough attempt was made	Yes- a fairly thorough attempt was made	Yes- a fairly thorough attempt was made	Fair grounding/support	Good/fair breadth and depth	A lot	High	No	HIGH
	CD	Yes a fairly thorough attempt was made	Yes- a fairly thorough attempt was made	Yes- a fairly thorough attempt was made	Good grounding/support	Good/fair breadth and depth	A lot	High	No
Plumridge et al. (2002)	HL	Yes several steps were taken	Yes- minimal few steps were taken	Yes- minimal few steps were taken	Good grounding/support	Good/fair breadth and depth	Somewhat	Medium	No	MEDIUM
	CD	Yes- a few steps were taken	Yes- minimal few steps were taken	Yes- minimal few steps were taken	Good grounding/support	Good/fair breadth and depth	Somewhat	Medium	No
Povlsen et al. (2018)	HL	Yes several steps were taken	Yes- several steps were taken	Yes- several steps were taken	Good grounding/support	Good/fair breadth but very little depth	Somewhat	Medium	Yes	MEDIUM
	CD	Yes several steps were taken	Yes- several steps were taken	Yes- a fairly thorough attempt was made	Good grounding/support	Good/fair breadth and depth	Somewhat	High	Yes
Rothwell et al. (2011)	HL	Yes- a few steps were taken	Yes- minimal few steps were taken	Yes- several steps were taken	Good grounding/support	Good/fair breadth and depth	A little	Medium	No	MEDIUM
	CD	Yes- a few steps were taken	Yes- several steps were taken	Yes- several steps were taken	Good grounding/support	Good/fair breadth and depth	Somewhat	Medium	No
Sanchez Martinez et al. (2008)	HL	Yes- a few steps were taken	Yes- minimal few steps were taken	Yes- minimal few steps were taken	Fair grounding/support	Good/fair breadth and depth	A little	Low	Yes	LOW
	CD	Yes- a few steps were taken	Yes- minimal few steps were taken	Yes- several steps were taken	Good grounding/support	Good/fair breadth and depth	Somewhat	Medium	Yes
Schreuders et al. (2019)	HL	Yes several steps were taken	Yes- several steps were taken	Yes- several steps were taken	Good grounding/support	Good/fair breadth and depth	Somewhat	High	No	HIGH
	CD	Yes several steps were taken	Yes- several steps were taken	Yes- several steps were taken	Good grounding/support	Good/fair breadth and depth	Somewhat	High	No
Stewart-Knox et al. (2005)	HL	Yes several steps were taken	Yes- a fairly thorough attempt was made	Yes- several steps were taken	Good grounding/support	Good/fair breadth and depth	A lot	High	No	HIGH
	CD	Yes several steps were taken	Yes- a fairly thorough attempt was made	Yes- several steps were taken	Good grounding/support	Good/fair breadth and depth	A lot	High	No
Stjerna et al. (2004)	HL	Yes- a few steps were taken	Yes- minimal few steps were taken	Yes- several steps were taken	Good grounding/support	Good/fair breadth and depth	Somewhat	Medium	No	MEDIUM
	CD	Yes- a few steps were taken	Yes- minimal few steps were taken	Yes- several steps were taken	Good grounding/support	Good/fair breadth and depth	Somewhat	Medium	No
Talip et al. (2016)	HL	Yes- a few steps were taken	Yes- several steps were taken	Yes- several steps were taken	Fair grounding/support	Good/fair breadth and depth	Somewhat	Medium	No	MEDIUM
	CD	Yes- a few steps were taken	Yes- several steps were taken	Yes- a fairly thorough attempt was made	Fair grounding/support	Good/fair breadth and depth	Somewhat	Medium	No
Tamvakas et al. (2010)	HL	Yes several steps were taken	Yes- minimal few steps were taken	Yes- minimal few steps were taken	Good grounding/support	Good/fair breadth and depth	Somewhat	Medium	No	MEDIUM
	CD	Yes- a few steps were taken	Yes- minimal few steps were taken	Yes- minimal few steps were taken	Good grounding/support	Good/fair breadth and depth	Somewhat	Medium	No
Tohid et al. (2011)	HL	Yes several steps were taken	Yes- several steps were taken	Yes- several steps were taken	Limited grounding/support	Limited breadth or depth	Somewhat	Medium	No	MEDIUM
	CD	Yes- a few steps were taken	Yes- several steps were taken	Yes- several steps were taken	Limited grounding/support	Limited breadth or depth	Somewhat	Medium	No
Treacy et al. (2007)	HL	Yes several steps were taken	Yes- a fairly thorough attempt was made	Yes- several steps were taken	Good grounding/support	Good/fair breadth and depth	A lot	High	No	HIGH
	CD	Yes several steps were taken	Yes- a fairly thorough attempt was made	Yes- a fairly thorough attempt was made	Good grounding/support	Good/fair breadth and depth	A lot	High	No
Turner et al. (2006)	HL	Yes a fairly thorough attempt was made	Yes- a fairly thorough attempt was made	Yes- several steps were taken	Good grounding/support	Good/fair breadth and depth	A lot	High	No	HIGH
	CD	Yes a fairly thorough attempt was made	Yes- several steps were taken	Yes- several steps were taken	Good grounding/support	Good/fair breadth and depth	A lot	High	No
Vazquez et al. (2018)	HL	Yes several steps were taken	Yes- several steps were taken	Yes- several steps were taken	Good grounding/support	Good/fair breadth but very little depth	Somewhat	High	No	HIGH
	CD	Yes several steps were taken	Yes- several steps were taken	Yes- several steps were taken	Good grounding/support	Good/fair breadth but very little depth	Somewhat	High	No
Woodgate et al. (2015)	HL	Yes a fairly thorough attempt was made	Yes- several steps were taken	Yes- several steps were taken	Good grounding/support	Good/fair breadth and depth	A lot	High	No	HIGH
	CD	Yes several steps were taken	Yes- a fairly thorough attempt was made	Yes- several steps were taken	Good grounding/support	Good/fair breadth and depth	A lot	High	No
Yuksel et al. (2005)	HL	Yes- a few steps were taken	Yes- several steps were taken	Yes- minimal few steps were taken	Good grounding/support	Good/fair breadth and depth	Somewhat	Medium	No	MEDIUM
	CD	Yes- a few steps were taken	Yes- several steps were taken	Yes- minimal few steps were taken	Fair grounding/support	Good/fair breadth and depth	Somewhat	Medium	No
